# Supplementary material for: The economic value of targeting aging
Source: Nat Aging. 2021 Jul 5;1(7):616–23. doi: 10.1038/s43587-021-00080-0 (PMC10154220; doi:10.1038/s43587-021-00080-0)
Supplement: Source Data Fig. 1 — Underlying data for chart. [file 43587_2021_80_MOESM3_ESM.xlsx]

## Sheet: Figure 1
Figure 1: Survival functions under rectangularization and improvement in lifespan
Age	Baseline	Compressing through Rectangularization	Lifespan improvement
0	1	1	1
1	0.999972	1	0.999989
2	0.999941	1	0.999978
3	0.999907	1	0.999965
4	0.99987	1	0.999951
5	0.999829	0.999999	0.999935
6	0.999784	0.999999	0.999918
7	0.999734	0.999999	0.999899
8	0.999679	0.999999	0.999878
9	0.999619	0.999998	0.999855
10	0.999552	0.999998	0.99983
11	0.999479	0.999998	0.999802
12	0.999398	0.999997	0.999771
13	0.999309	0.999997	0.999737
14	0.999211	0.999996	0.9997
15	0.999103	0.999995	0.999659
16	0.998984	0.999994	0.999614
17	0.998853	0.999993	0.999564
18	0.998709	0.999992	0.999509
19	0.998551	0.999991	0.999449
20	0.998376	0.999989	0.999382
21	0.998183	0.999987	0.999309
22	0.997971	0.999985	0.999229
23	0.997738	0.999982	0.99914
24	0.997481	0.999979	0.999042
25	0.997198	0.999975	0.998934
26	0.996886	0.999971	0.998816
27	0.996543	0.999966	0.998685
28	0.996166	0.99996	0.998541
29	0.99575	0.999953	0.998383
30	0.995292	0.999945	0.998208
31	0.994788	0.999935	0.998016
32	0.994233	0.999924	0.997804
33	0.993622	0.999912	0.997571
34	0.992949	0.999897	0.997315
35	0.992209	0.999879	0.997032
36	0.991394	0.999859	0.996721
37	0.990498	0.999835	0.996378
38	0.989512	0.999807	0.996001
39	0.988426	0.999774	0.995586
40	0.987232	0.999735	0.995129
41	0.985919	0.999691	0.994625
42	0.984474	0.999638	0.994071
43	0.982885	0.999577	0.993461
44	0.981138	0.999506	0.99279
45	0.979217	0.999422	0.992051
46	0.977106	0.999325	0.991237
47	0.974786	0.999211	0.990342
48	0.972237	0.999077	0.989357
49	0.969437	0.998922	0.988274
50	0.966363	0.99874	0.987081
51	0.962988	0.998527	0.98577
52	0.959284	0.998278	0.984327
53	0.955221	0.997988	0.982741
54	0.950766	0.997648	0.980997
55	0.945882	0.997252	0.979079
56	0.940533	0.996788	0.976971
57	0.934676	0.996247	0.974654
58	0.928267	0.995615	0.972109
59	0.921258	0.994876	0.969314
60	0.9136	0.994013	0.966244
61	0.905239	0.993006	0.962874
62	0.896118	0.99183	0.959175
63	0.886179	0.990456	0.955118
64	0.875358	0.988854	0.950669
65	0.863593	0.986984	0.945793
66	0.850818	0.984803	0.940452
67	0.836965	0.98226	0.934603
68	0.821968	0.979295	0.928203
69	0.80576	0.975842	0.921205
70	0.788278	0.971821	0.913558
71	0.769461	0.967141	0.905209
72	0.749254	0.961701	0.8961
73	0.727612	0.95538	0.886175
74	0.704497	0.948045	0.875369
75	0.679886	0.939542	0.86362
76	0.653773	0.9297	0.850861
77	0.62617	0.918328	0.837026
78	0.597114	0.905211	0.822048
79	0.566668	0.890116	0.805861
80	0.534927	0.872792	0.7884
81	0.50202	0.852969	0.769606
82	0.468113	0.830369	0.749423
83	0.433411	0.804711	0.727805
84	0.398159	0.775723	0.704715
85	0.362639	0.743162	0.68013
86	0.327172	0.706831	0.654042
87	0.292109	0.666611	0.626465
88	0.257821	0.62249	0.597434
89	0.224694	0.574608	0.567012
90	0.193111	0.523288	0.535294
91	0.163436	0.469083	0.502409
92	0.136	0.412799	0.46852
93	0.11108	0.355513	0.433834
94	0.0888824	0.29855	0.398593
95	0.0695303	0.243429	0.363081
96	0.0530536	0.191761	0.327617
97	0.0393859	0.145095	0.292551
98	0.0283689	0.104736	0.258256
99	0.0197647	0.0715543	0.225116
100	0.0132745	0.0458393	0.193513
101	0.00856267	0.0272386	0.163814
102	0.00528306	0.0148239	0.136349
103	0.00310376	0.00727991	0.111396
104	0.00172766	0.0031706	0.0891623
105	0.000906194	0.00120006	0.0697727
106	0.000445202	0.000385497	0.0532582
107	0.000203508	0.000102226	0.0395539
108	8.59253e-05	2.16655e-05	0.0285028
109	3.32411e-05	3.53348e-06	0.0198678
110	1.16787e-05	4.24282e-07	0.013351
111	3.69002e-06	3.56181e-08	0.00861719
112	1.03731e-06	1.9679e-09	0.00532022
113	2.5638e-07	6.66771e-11	0.00312787
114	5.49901e-08	1.27565e-12	0.00174248
115	1.00894e-08	1.2513e-14	0.000914773
116	1.55863e-09	5.62171e-17	0.000449854
117	1.99224e-10	1.01391e-19	0.000205855
118	2.06689e-11	6.29244e-23	8.7019e-05
119	1.70403e-12	1.12228e-26	3.3708e-05
120	1.09067e-13	4.66018e-31	1.18597e-05
