# Supplementary material for: The economic value of targeting aging
Source: Nat Aging. 2021 Jul 5;1(7):616–23. doi: 10.1038/s43587-021-00080-0 (PMC10154220; doi:10.1038/s43587-021-00080-0)
Supplement: Source Data Fig. 2 — Underlying data for chart. [file 43587_2021_80_MOESM4_ESM.xlsx]

## Sheet: Figure 2
Figure 2: Willingess to Pay (WTP) by year of life for metformin treatment started at age 75
Year of life	Reduction in cancer	Reduction in dementia	Reduction in cardiovascular disease	Reduction in frailty-related diseases	Reduction in depression	Sum of separate effects	Total effect
70	0	0	0	0	0	0	0
71	0	0	0	0	0	0	0
72	0	0	0	0	0	0	0
73	0	0	0	0	0	0	0
74	0	0	0	0	0	0	0
75	0	0	0	0	0	0	0
76	0.0739403	0.102316	0.408112	0.0678449	-0.0120391	0.640174	1.20641
77	1.18057	0.413992	1.80049	0.127101	-0.0604277	3.46173	5.74289
78	2.6183	0.89333	3.70115	0.221509	-0.100158	7.35095	12.0668
79	4.12138	1.49052	5.74078	0.285291	-0.150243	11.555	18.9214
80	5.75099	2.27158	8.32457	0.486282	-0.134866	16.8647	27.8123
81	7.35221	3.08127	10.7892	0.598312	-0.140521	22.0146	36.3429
82	8.93344	3.91902	13.3084	0.704204	-0.141726	27.3108	45.1007
83	10.6514	4.97865	16.6348	1.05612	-0.0423149	34.2223	56.8495
84	12.1897	5.81729	19.271	1.15449	-0.0228118	39.8656	66.0856
85	13.5543	6.64216	21.9196	1.29011	0.0150667	45.5402	75.4072
86	14.6569	7.41775	24.4106	1.42311	0.050985	50.9158	84.2182
87	15.3807	8.07757	26.493	1.49305	0.0628702	55.4878	91.6143
88	15.8497	8.85041	28.7577	1.6941	0.115146	60.4443	99.8617
89	15.8055	9.35685	30.1842	1.72163	0.111495	63.794	105.168
90	15.413	9.79203	31.301	1.767	0.114023	66.5962	109.57
91	14.6997	10.1287	32.0541	1.80569	0.115523	68.7663	112.87
92	13.6338	10.2085	32.1327	1.75521	0.100549	69.7021	113.899
93	12.3796	10.148	31.8501	1.72219	0.0985642	70.0333	113.852
94	10.9367	9.87036	31.0557	1.66018	0.0988169	69.4646	112.15
95	9.31382	9.27096	29.552	1.52641	0.0891768	67.5901	108.029
96	7.57131	8.36663	27.317	1.31273	0.0580687	64.2939	101.348
97	5.90469	7.25918	24.7169	1.19208	0.0927475	60.3315	93.5924
98	4.13102	5.77106	21.0343	0.893078	0.0500707	54.0975	81.846
99	2.47022	4.03932	16.6283	0.54415	0.0244232	46.1417	67.3778
100	1.32791	2.57427	12.5002	0.304982	0.0113671	38.1408	53.5316
101	0.463175	0.898079	4.36057	0.106439	0.00397266	13.3049	18.6739
102	0.174318	0.338062	1.64131	0.0400821	0.00149805	5.00787	7.02883
103	0.0706547	0.13705	0.665335	0.0162554	0.000608363	2.03	2.84925
104	0.0307789	0.0597136	0.289869	0.00708523	0.000265523	0.884404	1.24134
105	0.0143787	0.0279012	0.135432	0.00331181	0.000124276	0.413202	0.579971
106	0.00718648	0.0139476	0.0676963	0.00165615	6.22287e-05	0.206538	0.289901
107	0.00383297	0.00744046	0.0361104	0.000883806	3.32511e-05	0.11017	0.154638
108	0.00219225	0.00425613	0.020655	0.000505699	1.90444e-05	0.0630157	0.0884516
109	0.00132058	0.00256384	0.0124422	0.000304628	1.14724e-05	0.0379598	0.053282
110	0.000841539	0.00163381	0.00792885	0.000194126	7.31101e-06	0.02419	0.0339541
111	0.000565479	0.00109786	0.00532787	0.000130446	4.91283e-06	0.0162547	0.0228157
112	0.000399315	0.000775257	0.0037623	9.21154e-05	3.4693e-06	0.0114783	0.0161114
113	0.00029528	0.000573278	0.00278209	6.81167e-05	2.56549e-06	0.00848782	0.0119139
114	0.000227813	0.000442295	0.00214644	5.25535e-05	1.97936e-06	0.00654851	0.00919177
115	0.000182692	0.000354693	0.00172131	4.21448e-05	1.58736e-06	0.00525149	0.00737122
116	0.000151702	0.000294528	0.00142933	3.49961e-05	1.31812e-06	0.0043607	0.00612087
117	0.000129936	0.000252269	0.00122425	2.9975e-05	1.12902e-06	0.00373503	0.00524265
118	0.00011436	0.000222028	0.00107749	2.63818e-05	9.9369e-07	0.00328728	0.00461418
119	0.000103039	0.000200049	0.000970825	2.37703e-05	8.95333e-07	0.00296186	0.0041574
120	9.47003e-05	0.00018386	0.000892262	2.18468e-05	8.22889e-07	0.00272218	0.00382097
121	8.84817e-05	0.000171787	0.000833672	2.04122e-05	7.68862e-07	0.00254343	0.00357007
122	8.37812e-05	0.000162661	0.000789384	1.93279e-05	7.28024e-07	0.00240831	0.00338041
123	8.01687e-05	0.000155648	0.000755348	1.84946e-05	6.96638e-07	0.00230447	0.00323466
124	7.73313e-05	0.000150139	0.000728615	1.784e-05	6.71987e-07	0.00222291	0.00312018
125	7.50393e-05	0.000145689	0.00070702	1.73113e-05	6.52073e-07	0.00215703	0.0030277
126	7.31242e-05	0.000141971	0.000688975	1.68695e-05	6.35432e-07	0.00210197	0.00295042
127	7.14639e-05	0.000138748	0.000673332	1.64865e-05	6.21005e-07	0.00205425	0.00288343
128	6.99724e-05	0.000135852	0.000659279	1.61424e-05	6.08044e-07	0.00201138	0.00282326
129	6.85912e-05	0.00013317	0.000646265	1.58237e-05	5.96039e-07	0.00197167	0.00276753
130	6.7282e-05	0.000130628	0.00063393	1.55217e-05	5.8466e-07	0.00193404	0.0027147
131	6.60213e-05	0.000128181	0.000622052	1.52308e-05	5.73702e-07	0.0018978	0.00266384
132	6.47955e-05	0.000125801	0.000610501	1.4948e-05	5.63045e-07	0.00186256	0.00261437
133	6.3597e-05	0.000123473	0.000599208	1.46715e-05	5.52625e-07	0.00182811	0.00256601
134	6.24219e-05	0.000121192	0.000588137	1.44003e-05	5.42408e-07	0.00179433	0.0025186
135	6.12684e-05	0.000118952	0.000577268	1.41342e-05	5.32377e-07	0.00176117	0.00247206
136	6.01355e-05	0.000116752	0.000566593	1.38727e-05	5.22525e-07	0.0017286	0.00242634
137	5.90226e-05	0.000114592	0.000556107	1.36159e-05	5.12846e-07	0.00169661	0.00238144
138	5.79295e-05	0.000112469	0.000545807	1.33637e-05	5.03338e-07	0.00166519	0.00233733
139	5.68558e-05	0.000110384	0.00053569	1.31159e-05	4.93998e-07	0.00163432	0.00229401
140	5.58012e-05	0.000108337	0.000525753	1.28725e-05	4.84824e-07	0.00160401	0.00225145
141	5.47654e-05	0.000106325	0.000515993	1.26335e-05	4.75813e-07	0.00157423	0.00220966
142	5.37481e-05	0.00010435	0.000506408	1.23987e-05	4.66962e-07	0.00154499	0.00216861
143	5.27491e-05	0.00010241	0.000496994	1.21682e-05	4.5827e-07	0.00151627	0.0021283
144	5.17681e-05	0.000100505	0.000487751	1.19418e-05	4.49733e-07	0.00148807	0.00208871
145	5.08048e-05	9.86349e-05	0.000478673	1.17194e-05	4.4135e-07	0.00146037	0.00204984
146	4.98589e-05	9.67981e-05	0.00046976	1.15011e-05	4.33118e-07	0.00143318	0.00201167
147	4.89301e-05	9.49946e-05	0.000461009	1.12868e-05	4.25034e-07	0.00140648	0.0019742
148	4.80182e-05	9.32239e-05	0.000452416	1.10763e-05	4.17097e-07	0.00138027	0.0019374
149	4.71229e-05	9.14853e-05	0.000443979	1.08696e-05	4.09303e-07	0.00135453	0.00190127
150	4.62439e-05	8.97784e-05	0.000435697	1.06668e-05	4.01652e-07	0.00132926	0.0018658
